# Supplementary material for: The IgA in milk induced by SARS-CoV-2 infection is comprised of mainly secretory antibody that is neutralizing and highly durable over time
Source: PLoS One. 2022 Mar 9;17(3):e0249723. doi: 10.1371/journal.pone.0249723 (PMC8906612; doi:10.1371/journal.pone.0249723)
Supplement: S1 Data — (XLSX) [file pone.0249723.s002.xlsx]

## Sheet: Fig1a
COVID-19- recovered	Pre-pandemic controls
4.095	1.043
4.0425	1.1745
3.862	0.869
3.984	0.6795
2.0265	0.1925
3.5745	1.414
3.903	1.0405
3.859	1.282
3.8085	0.395
4.016	1.0425
3.646	1.209
2.6305	0.5855
2.2775	0.749
2.85	1.072
2.416	0.3745
2.9435	0.7965
2.3885	1.2655
2.9015	0.983
2.7775	0.7715
1.784	1.098
3.03
0.4905
2.9485
2.286
2.652
1.8735
2.5275
0.975
3.197
2.3625
0.421
0.854
4.1505
2.6735
1.8015
1.573
1.671
3.9485
3.884
2.6375
3.781
1.69
1.755
0.7165
0.994
4.06
3.212
1.676
2.4315
2.5305
2.3245
2.3965
0.47
2.12
1.769
2.186
2.7285
3.2335
2.4905
3.2465
3.9505
3.4175
3.263
2.839
3.2485
2.6785
3.092
3.1025
4.0395
3.7615
1.07535
2.71
3.967
3.64

## Sheet: Fig1b
	COV119		COV120		COV121		COV122b		COV123b		COV124		COV126b		COV127		COV128b		COV129c		COV130b		COV111		COV112		COV113		COV116		COV117		COV108b		COV101		COV102		COV103c		COV142a		COV147b		COV159a		COV163a		COV169a
1	4.108	4.158	3.927	3.905	3.819	3.845	4.123		1.983	2.07	3.544	3.605	3.813	3.993	4.072	3.646	3.685	3.932	4.269	3.763	3.479	3.813	2.029	2.332	2.7	2.561	2.308	2.247	2.908	2.792	2.388	2.444	2.914	2.973	2.739	2.816	1.872	1.696	2.909	3.151	3.145	3.249	4.177	4.124	3.97	3.798	3.757	3.805	4.133
4	4.06	4.138	4.047	4.16	2.5	2.714	4.166	4.144	0.918	1.014	1.033	1.049		3.368	2.399		2.35		3.648	3.704	2.012	2.22	1.002	1.379	2.427	1.858	1.662	1.403	2.208	2.28	2.576	2.322	2.983	2.644	2.114	2.554	1.606	1.235	2.314	2.396	1.949	2.249	3.417	4.203	2.939	2.876	3.692	3.103	4.133
16	3.839	3.863	3.747	3.809	1.069	1.228	3.747	3.869	0.538	0.524	0.55	0.576			1.914	1.878	1.18	1.305	2.562	2.386	0.823	1.064	0.351	0.493	1.815	1.844	0.854	0.815	1.254	1.591	2.31	1.872	2.535	2.396	0.907	0.965	0.72	0.689	1.159	0.845	0.958	0.867	1.273	3.919	1.008	1.367	2.201	1.828	3.687
64	2.064	2.519	2.392	2.331	0.429	0.416	1.908	2.336	0.231	0.248	0.224	0.25	1.939		0.702	0.689	0.407	0.49	1.021	1.025	0.631	0.54	0.278	0.418	0.844	0.773	0.308	0.3	0.527	0.52	1.127	0.727	1.834	1.54	0.432	0.38	0.339	0.278	0.374	0.289	0.422	0.349	0.806	3.018	0.57	0.347	1.235	0.907	2.949
256	0.895	0.955	0.888	0.951	0.241	0.21	0.841	0.941	0.175	0.175	0.167	0.17	0.806	0.982	0.292	0.287	0.208	0.233	0.328	0.362	0.325	0.274	0.16	0.235	0.329	0.32	0.163	0.173	0.226	0.228	0.492	0.323	0.894	0.726	0.182	0.155	0.146	0.121	0.139	0.129	0.265	0.186	0.665	1.118	0.291	0.309	0.502	0.538	1.102
1024	0.335	0.431	0.417	0.377	0.15	0.159	0.38	0.351	0.132	0.134	0.191	0.13	0.279	0.373	0.162	0.167	0.176	0.147	0.183	0.178	0.164	0.154	0.083	0.243	0.138	0.142	0.086	0.081	0.099	0.103	0.203	0.164	0.336	0.314	0.095	0.098	0.078	0.081	0.08	0.083	0.141	0.093	0.262	0.522	0.214	0.723	0.383	0.674	0.447
4096	0.235	0.22	0.223	0.198	0.161	0.152	0.224	0.228	0.153	0.137	0.167	0.121	0.171	0.184	0.134	0.136	0.153	0.135	0.117	0.147	0.12	0.161	0.076	0.105	0.121	0.097	0.086	0.113	0.108	0.089	0.113	0.111	0.152	0.113	0.074	0.104	0.071	0.084	0.073	0.075	0.108	0.1	0.15	0.203	0.928	0.805	0.244	0.365	0.195
[truncated: 33 more columns]

## Sheet: Fig1c
COV119		COV120		COV121		COV122b		COV123b		COV124		COV126b		COV127		COV128b		COV129c		COV130b		COV112		COV113		COV116		COV117		COV108b		COV101		COV102		COV103c		COV142a		COV147b		COV159a		COV163a		COV165a		COV169a
175.634	238.077	212.754	214.91	17.8714	20.8288	154.967	218.71	3.55816	4.16991	4.47232	4.68426	186.864	225.823	44.7017	40.4063	19.1981	23.5594	68.557	62.2222	15.3414	18.5523	50.6728	49.1548	11.9288	9.02936	23.5949	31.7022	78.9762	46.1728	212.029	156.11	15.5126	16.0727	11.0283	7.1717	19.6158	13.8989	14.7558	13.9436	228.785	299.01	17.1484	22.0473	74.1262	50.7375	14.1945	8.00102	306.461	242.524
[truncated: 34 more columns]

## Sheet: Fig2a
	COV101		COV102		COV103c		COV108b		COV112		COV113		COV116		COV117		COV119		COV120		COV121		COV122b		COV123b		COV124		COV125b		COV126b		COV127		COV128b		COV129c		COV130b		NEGS048		NEGS050		NEGS052		NEGS054		NEGS056
1	3.309	3.029	2.27	2.23	3.331	3.145	3.799	4	3.02	3.255	1.683	2.282	2.699	2.82	3.195	3.097	2.779	4.082	4.089	4.071	2.986	2.688	3.808	4.121	1.026	0.998	2.129	2.516	2.118	1.687	3.819	3.351	3.632	2.863	3.056	3.709	3.983	3.777	2.273	2.432	1.039	1.256	1.056	1.051	1.276	1.432	1.203	1.002	1.314
4	2.465	2.291	1.28	1.188	2.199	2.351	4.089	3.962	2.401	2.491	1.658	1.593	1.385	1.443	3.018	2.79	3.005	3.378	3.86	4.135	1.66	1.526	4.114	3.974	0.388	0.468	1.118	1.246	0.534	0.599	2.029	2.565	2.598	2.336	1.48	1.754	2.316	2.631	1.088	1.111	1.067	1.167	0.611	0.575	0.373	0.383	0.742	0.635	0.671
16	1.275	1.244	0.656	0.726	1.033	0.876	3.101	2.768	1.499	1.592	0.525	0.577	0.888	0.733	1.496	1.938	2.114	2.137	2.601	3.319	1.103	0.886	3.096	3.201	0.597	0.426	0.547	0.592	0.524	0.549	1.624	1.6	1.116	1.19	0.674	0.717	0.815	1.012	0.635	0.502	1.084	0.784	0.377	0.31	0.309	0.278	0.452	0.332	0.415
64	0.676	0.628	0.479	0.403	0.533	0.499	1.537	1.262	0.548	0.603	0.292	0.299	0.416	0.302	0.632	0.794	0.885	1.009	1.221	1.601	0.66	0.579	1.227	1.336	0.453	0.39	0.456	0.356	0.428	0.405	0.977	0.795	0.557	0.581	0.426	0.424	0.429	0.506	0.434	0.402	0.406	0.398	0.351	0.346	0.215	0.284	0.316	0.247	0.264
256	0.326	0.358	0.282	0.305	0.328	0.312	0.567	0.53	0.265	0.276	0.244	0.197	0.269	0.234	0.373	0.34	0.471	0.529	0.587	0.657	0.417	0.363	0.56	0.538	0.278	0.297	0.401	0.321	0.374	0.359	0.549	0.398	0.387	0.354	0.308	0.291	0.336	0.367	0.383	0.353	0.234	0.224	0.282	0.273	0.233	0.194	0.286	0.256	0.275
1024	0.291	0.258	0.319	0.379	0.339	0.393	0.315	0.315	0.207	0.23	0.213	0.21	0.235	0.213	0.239	0.26	0.362	0.336	0.398	0.427	0.3	0.307	0.34	0.392	0.306	0.285	0.271	0.291	0.281	0.259	0.254	0.346	0.266	0.288	0.233	0.259	0.29	0.267	0.327	0.27	0.253	0.342	0.273	0.249	0.144	0.159	0.185	0.26	0.168
4096	0.231	0.231	0.244	0.135	0.151	0.233	0.19	0.247	0.191	0.176	0.214	0.207	0.223	0.21	0.244	0.235	0.302	0.31	0.31	0.318	0.282	0.292	0.31	0.313	0.257	0.209	0.255	0.233	0.258	0.229	0.207	0.288	0.188	0.237	0.241	0.222	0.223	0.265	0.275	0.234	0.192	0.313	0.325	0.231	0.145	0.151	0.265	0.232	0.193
[truncated: 23 more columns]

## Sheet: Fig2b
	COV101		COV102		COV103c		COV108b		COV111		COV112		COV113		COV116		COV117		COV118b		COV119		COV120		COV121		COV122b		COV123b		COV124		COV125b		COV126b		COV127		COV128b		COV129c		COV130b		NEGS048		NEGS050		NEGS052
1	3.309	3.029	2.27	2.23	3.331	3.145	3.799	4	1.36	1.588	3.02	3.255	1.683	2.282	2.699	2.82	3.195	3.097	3.165	2.553	2.779	4.082	4.089	4.071	2.986	2.688	3.808	4.121	1.026	0.998	2.129	2.516	2.118	1.687	3.819	3.351	3.632	2.863	3.056	3.709	3.983	3.777	2.273	2.432	1.039	1.256	1.056	1.051	1.276
4	2.465	2.291	1.28	1.188	2.199	2.351	4.089	3.962	0.97	0.942	2.401	2.491	1.658	1.593	1.385	1.443	3.018	2.79	1.795	2.085	3.005	3.378	3.86	4.135	1.66	1.526	4.114	3.974	0.388	0.468	1.118	1.246	0.534	0.599	2.029	2.565	2.598	2.336	1.48	1.754	2.316	2.631	1.088	1.111	1.067	1.167	0.611	0.575	0.373
16	1.275	1.244	0.656	0.726	1.033	0.876	3.101	2.768	0.548	0.427	1.499	1.592	0.525	0.577	0.888	0.733	1.496	1.938	0.95	1.269	2.114	2.137	2.601	3.319	1.103	0.886	3.096	3.201	0.597	0.426	0.547	0.592	0.524	0.549	1.624	1.6	1.116	1.19	0.674	0.717	0.815	1.012	0.635	0.502	1.084	0.784	0.377	0.31	0.309
64	0.676	0.628	0.479	0.403	0.533	0.499	1.537	1.262	0.356	0.298	0.548	0.603	0.292	0.299	0.416	0.302	0.632	0.794	0.479	0.595	0.885	1.009	1.221	1.601	0.66	0.579	1.227	1.336	0.453	0.39	0.456	0.356	0.428	0.405	0.977	0.795	0.557	0.581	0.426	0.424	0.429	0.506	0.434	0.402	0.406	0.398	0.351	0.346	0.215
256	0.326	0.358	0.282	0.305	0.328	0.312	0.567	0.53	0.272	0.193	0.265	0.276	0.244	0.197	0.269	0.234	0.373	0.34	0.356	0.412	0.471	0.529	0.587	0.657	0.417	0.363	0.56	0.538	0.278	0.297	0.401	0.321	0.374	0.359	0.549	0.398	0.387	0.354	0.308	0.291	0.336	0.367	0.383	0.353	0.234	0.224	0.282	0.273	0.233
1024	0.291	0.258	0.319	0.379	0.339	0.393	0.315	0.315	0.294	0.31	0.207	0.23	0.213	0.21	0.235	0.213	0.239	0.26	0.274	0.292	0.362	0.336	0.398	0.427	0.3	0.307	0.34	0.392	0.306	0.285	0.271	0.291	0.281	0.259	0.254	0.346	0.266	0.288	0.233	0.259	0.29	0.267	0.327	0.27	0.253	0.342	0.273	0.249	0.144
4096	0.231	0.231	0.244	0.135	0.151	0.233	0.19	0.247	0.323	0.234	0.191	0.176	0.214	0.207	0.223	0.21	0.244	0.235	0.241	0.303	0.302	0.31	0.31	0.318	0.282	0.292	0.31	0.313	0.257	0.209	0.255	0.233	0.258	0.229	0.207	0.288	0.188	0.237	0.241	0.222	0.223	0.265	0.275	0.234	0.192	0.313	0.325	0.231	0.145
[truncated: 29 more columns]

## Sheet: Fig2c
COV119		COV120		COV121		COV122b		COV123b		COV124		COV125b		COV126b		COV127		COV128b		COV129c		COV130b		COV112		COV113		COV116		COV117		COV108b		COV101		COV102		COV103c
52.9709	66.4612	85.3832	119.786	17.5344	11.6322	80.1884	91.7897	1.023	1.2	4.86952	5.90483	1.931	2.06693	44.9306	40.7177	20.2454	22.4603	8.04132	9.71602	12.6552	16.9821	4.93284	4.72458	29.4186	33.1196	10.7244	8.25048	9.06806	7.95622	27.3598	47.0662	109.276	85.8338	26.5252	25.1201	6.78091	6.25313	17.9242	14.1481

## Sheet: Fig2d
COV101		COV102		COV103c		COV108b		COV112		COV113		COV116		COV117		COV119		COV120		COV121		COV122b		COV123b		COV124		COV125b		COV126b		COV127		COV128b		COV129c		COV130b
1.68651	2.40151	1.34765	3.13838	3.23876	4.22072	4.31671	4.33079	4.56998	4.43066	7.04398	5.73304	3.06962	3.01027	1.66699	2.75647	7.77948	6.37313	16.4624	15.8427	18.8437	9.14682	7.02902	11.512	2.35741	2.79231	12.0055	14.0175	1.95492	1.9676	6.65309	7.32483	6.09747	6.06286	15.9409	20.348	1.83747	2.21344	3.52819	4.28753

## Sheet: Fig2e
	IgA	SC
COV119	3.4305	4.095
COV120	4.08	4.0425
COV121	2.837	3.862
COV122b	3.9645	3.984
COV123b	1.012	2.0265
COV124	2.3225	3.5745
COV125b	1.9025	1.1335
COV126b	3.585	3.903
COV127	3.2475	3.859
COV128b	3.3825	3.8085
COV129c	3.88	4.016
COV130b	2.3525	3.646
COV112	3.1375	2.6305
COV113	1.9825	2.2775
COV116	2.7595	2.85
COV117	3.146	2.416
COV108b	3.8995	2.9435
COV101	3.169	2.7775
COV102	2.25	1.784
COV103c	3.238	3.03

## Sheet: Fig2f
	IgA	SC
COV119	206.856	59.7161
COV120	213.832	102.585
COV121	19.3501	14.5833
COV122b	186.839	85.9891
COV123b	3.86403	1.1115
COV124	4.57829	5.38718
COV125b	1.33453	1.99896
COV126b	206.344	42.8241
COV127	42.554	21.3528
COV128b	21.3787	8.87867
COV129c	65.3896	14.8187
COV130b	16.9469	4.82871
COV112	49.9138	31.2691
COV113	10.4791	9.48743
COV116	27.6486	8.51214
COV117	62.5745	37.213
COV108b	184.069	97.5551
COV101	15.7926	25.8226
COV102	9.09998	6.51702
COV103c	16.7574	16.0362

## Sheet: Fig3a
	4-6 weeks post-infection		4-10 months post-infection
COV119	17.5	17.2	17.4156	17.0883
COV120	76.899	61.4222	14.9598	26.2884
COV121	6.03993	8.2771	3.6809	3.42785
COV122	106.623	53.0685	16.0449	16.6516
COV126	56.2429	42.9932	11.3938	23.4541
COV127	17.0767	42.9058	16.9453	15.8478
COV128	7.03403	5.11307	6.3	7.4
COV129	26.7858	13.4606	53.2894	60.8905
COV142	14.7558	13.9436	35.8359	22.8313
COV143	5.0936	1.85427	19.6582	16.2282
COV159	17.1484	22.0473	47.4857	75.9551
COV165	14.1945	8.00102	8.39508	3.79904
COV171	13.9869	7.90818	7.21147	6.20902
COV181	4.84345	6.73035	4.37945	3.94218
COV186	137.15	38.8759	44.0977	64.2647
COV190	25.2178	29.2496	26.7783	33.5306
COV192	65.6084	79.4174	30.1848	43.691
COV204	22.6438	24.9157	40.0207	32.6573
COV207	10.1251	11.7317	21.1421	20.4309
COV208	5.59812	4.62598	14.3279	9.72471
COV220	17.2178	26.4836	43.829	40.2721
COV221	47.6481	26.9142	19.9144	21.2234
COV222	18.8314	18.0615	11.3092	15.2342
COV223	26.461	23.6821	16.4915	17.3987
COV224	104.537	99.9521	85.481	84.3285
COV225	36.7457	36.2554	16.2826	26.6604
COV227	8.82468	8.84294	18.7613	18.9177
COV228	17.269	24.2788	80.1828	43.8035
COV229	12.7238	11.6753	11.1742	12.4232

[truncated: 1 more sheets: Fig3b]
